# Supplementary material for: Historical Mitogenomic Diversity and Population Structuring of Southern Hemisphere Fin Whales
Source: Genes (Basel). 2023 May 3;14(5):1038. doi: 10.3390/genes14051038 (PMC10218396; doi:10.3390/genes14051038)
Supplement: Supplementary file 1 [file genes-14-01038-s001.zip]

Archive with 1 entries (1 files):
- genes-2348025-supplementary.pdf
